# Supplementary material for: Reduced canine BRCA2 expression levels in mammary gland tumors
Source: BMC Vet Res. 2015 Jul 23;11:159. doi: 10.1186/s12917-015-0483-9 (PMC4512014; doi:10.1186/s12917-015-0483-9)
Supplement: Additional file 2: Table S1. — Genotype of canine BRCA2 in mammary tumor samples. [file 12917_2015_483_MOESM2_ESM.xlsx]

## Sheet: Sheet1
Supplementary Table 1 - Genotype of canine BRCA2 in mammary tumor samples.
	Tumor sample	Genotype
	MT-1	A/F
	MT-2	C/C
	MT-3	B/E
	MT-4	A/G
	MT-5	A/F
	MT-6	F/H
	MT-7	A/D
	MT-8	A/C
	MT-9	A/D
	MT-10	B/B
	MT-11	A/A
	MT-12	A/D
	MT-13	I/I
	MT-14	A/B
	MT-15	G/G
	MT-16	B/D
	MT-17	A/G
