# Supplementary material for: Reduced canine BRCA2 expression levels in mammary gland tumors
Source: BMC Vet Res. 2015 Jul 23;11:159. doi: 10.1186/s12917-015-0483-9 (PMC4512014; doi:10.1186/s12917-015-0483-9)
Supplement: Additional file 3: Table S2. — Primer sets used in this study. [file 12917_2015_483_MOESM3_ESM.xlsx]

## Sheet: Sheet1
Supplementary Table 2 - Primer sets used in this study.
Purpose	Base sequence
	Forward	Reverce
For quantitative PCR of canine BRCA2 ex 26-27	5'-GACTATGCTTCAGAGCCACACACAG-3'	5'-GAAGTCATTTGGGTTGATCCAGGTA-3'
For quantitative PCR of canine RPS18	5'-ATAGCCTTTGCCATCACAGCAATTA-3'	5'-TTGGTGAGATCGATGTGTCTGCTTTC-3'
For canine BRCA2 promoter region	5'-GGGGCTAGCCGCCGCGTCGAGCTGCGAA-3'	5'-GGAGATATCCTCCCGGTGGGTGAGAGGC-3'
For human BRCA2 promoter region	5'-CAAAGATCTTCAGCGAGAAGAGAACACAC-3'	5'-CAAGGTACCTTGGCAGAGACAAAAGGGCAAG-3'
For nested PCR to detect splice variant	5'-CTTCTGCTTTTATCAATTTCCAC-3'	5'-GAACTGCTAAGTCATGCCAAAC-3'
